# Supplementary material for: Mn Cluster-Embedded N/F Co-Doped Carbon toward Mild Aqueous Supercapacitors
Source: Materials (Basel). 2024 Mar 20;17(6):1417. doi: 10.3390/ma17061417 (PMC10971931; doi:10.3390/ma17061417)
Supplement: Supplementary file 1 [file materials-17-01417-s001.zip]

Archive with 1 entries (1 files):
- materials-2888391-supplementary.pdf
